# Supplementary material for: Calcium Carbonate Coating of 3D-Printed PLA Scaffolds Intended for Biomedical Applications
Source: Polymers (Basel). 2023 May 29;15(11):2506. doi: 10.3390/polym15112506 (PMC10255753; doi:10.3390/polym15112506)
Supplement: Supplementary file 1 [file polymers-15-02506-s001.zip]

Archive with 1 entries (1 files):
- polymers-2346131-supplementary.pdf
